# Supplementary material for: Higher Prevalence of Sarcopenia in Knee Osteoarthritis and Its Association with Femoral Intercondylar Cartilage Thickness and Functional Outcomes
Source: Life (Basel). 2025 Dec 19;16(1):4. doi: 10.3390/life16010004 (PMC12842683; doi:10.3390/life16010004)
Supplement: Supplementary file 1 [file life-16-00004-s001.zip]

Archive with 1 entries (1 files):
- life-4011569-supplementary.pdf
